# Supplementary material for: Clinicopathological characteristics and prognosis of gastrointestinal stromal tumors containing air-fluid levels
Source: PLoS One. 2021 Dec 17;16(12):e0261566. doi: 10.1371/journal.pone.0261566 (PMC8682903; doi:10.1371/journal.pone.0261566)
Supplement: S1 Data — (XLSX) [file pone.0261566.s008.xlsx]

## Sheet: control group
number	case	gender	year	symptom	imaging diagnosis	Immunohistochemistry	pathological diagnosis	Management	Surgery cut edge（RO，R1,R,RX）	follow-up
1	case 1	female	64	Gastrointestinal bleeding for 5 days	Stromal tumor or leiomyoma	：DOG1（+），CD117（+），CD34（+），Desmin（part+），S-100（-），Ki67（5%+），Caldesmon（part+）。	GIST low risk categories	laparoscopic	R0	no recurrence or metastasis
2	case 2	male	46	Accidental finding	A large curved mass in the fundus of the stomach was considered as a malignant stromal tumor. The boundary between the lesion and the left abdominal wall, the left adrenal gland, the spleen and the upper tail of the pancreas was not clear, and the left gastric artery was compressed.Multiple nodules fused to the lesser curvature of the stomach were considered as metastases.	：CD34（+）。 - ：Desmin（-），CD34（+），CD117（+），DOG1（+），CK（-），CD20（-），CD3（-），CD21（-），Ki67（约60%+），MPO（-），TdT（-）。 - EBV原位杂交 ：EBER（-）。	1. Gastrointestinal stromal tumor (pancreatic body tail + spleen + partial diaphragm + proximal stomach).2. (NO.7, 8 and 9 lymph nodes) 1 fused lymph node, gastrointestinal stromal tumor was observed.: CD34 (+).3. (NO.9 lymph node) One lymph node, with metastasis of gastrointestinal stromal tumor.: CD34 (+). high risk categories。	Open surgery	R0	no recurrence or metastasis
3	case 3	male	60	Accidental finding	Submucosal mass on the posterior wall of gastric antrum is likely to be stromal tumor	- ：DOG1（+），CD117（+），CD34（+），Vim（+），S-100（-），CK（-），CEA（-），Ki67（5%+）； 。	(Gastric antrum mass) gastrointestinal stromal tumor.low risk categories	laparoscopic	R0	no recurrence or metastasis
4	case 4	female	82	Abdominal pain for 3 days	Hepatic and gastric space occupying, considering the fundus lesser curvature malignant stromal tumor is more likely.	- ：DOG1（+），CD117（+），CD34（+），SMA（-），Desmin（-），S-100（-），Ki67（50%+）	(proximal stomach) gastrointestinal stromal tumor,high risk categories。	laparoscopic	R0	no recurrence or metastasis
5	case 5	male	62	Accidental finding	Gastric fundus submucosal nodules, considered benign lesions, neuroendocrine tumor is likely	：DOG1（+），CD117（+），CD34（+），SMA（-），Desmin（part+），S-100（-），Ki67（3%+）。	consistent with gastrointestinal stromal tumor。Very low risk categories	laparoscopic	R0	no recurrence or metastasis
6	case 6	male	42	Abdominal pain for 6 months	Submucosal nodules in the lateral wall at the junction of fundus and body of stomach are considered to be stromal tumors	：DOG1（+），CD117（+），CD34（+），SMA（-），Desmin（part+），S-100（-），Ki67（H88%+）	Gastrointestinal stromal tumor (fundus).low risk categories	Endoscopic submucosal dissection（ESD）	R1	no recurrence or metastasis
7	case 7	female	47	Abdominal pain for 6 months	The small curved submucosal mass of the posterior fundus of the stomach is more likely to be benign neoplastic lesions, stromal tumor or leiomyoma	：DOG1（+），CD117（+），CD34（+），SMA（-），Desmin（part +），S-100（-），Ki67（5%+）	(Gastric mass) gastrointestinal stromal tumor.Low risk	laparoscopic	R0	no recurrence or metastasis
8	case 8	male	62	Accidental finding	The space between liver and spleen was occupied, and the possibility of mesenchymal tumor was considered. The lesion was close to the leading edge of spleen, and the boundary between the lesion and gastric fundus and left lateral wall peritoneum was not clear	：①CD117（+）；②CD34（+）；③SMA（-）；④DOG-1（+）；⑤S-100（-）；⑥Ki67（2％）；⑦Desmin（-）	(Gastric mass) Gastrointestinal stromal tumor, high risk categories.	laparoscopic	R0	no recurrence or metastasis
9	case 9	male	66	Abdominal pain for 1 weeks	Submucosal occupation of the greater curvature of the gastric body was considered as stromal tumor	①CD117（+）；②CD34（+）；③SMA（-）；④DOG-1（+）；⑤S-100（-）；⑥Ki67（3％）；⑦Desmin（-）	(Gastric mass) Gastrointestinal stromal tumor, high risk categories	laparoscopic	R0	no recurrence or metastasis
10	case 10	male	84	Accidental finding	The soft tissue mass in the lower left part of the stomach is not clearly demarcated from the adjacent gastric wall, and the possibility of mesenchymal tumor from gastrointestinal tract is considered	- ：DOG1（+），CD117（+），CD34（+），SMA（-），Desmin（-），S-100（-），Ki67（10%+）。	(Gastric mass) gastrointestinal stromal tumor， high risk categories	laparoscopic	R0	no recurrence or metastasis
11	case 11	female	39	Accidental finding	A mass near the papilla of the descending duodenum spanning the intestinal lumen is considered to be a hemangioma	：①KIT (CD117):+；②CD34:part +；③Desmin:-；④DOG-1:+；⑤S-100:-；⑥Ki67：约3％+。	(duodenal mass) gastrointestinal stromal tumor.high risk categories	Open surgery	R0	no recurrence or metastasis
12	case 12	male	60	Abdominal pain for 12 months	Lesions in the posterior wall of the upper descending part of the duodenum are space occupying and neuroendocrine tumors are considered as a possibility	：DOG1（+），CD117（+），CD34（+），SMA（-），Desmin（-），S-100（-），Ki67（1%+）。	(Descending duodenum) gastrointestinal stromal tumor.very low risk categories。	Endoscopic submucosal dissection（ESD）	R0	no recurrence or metastasis
13	case 13	female	40	Gastrointestinal bleeding for a weeks	There are abundant blood supply nodules near the descending duodenum. It is considered that the mesenchymal tumor of the descending duodenum is likely to be derived from the superior pancreaticoduodenal artery	：DOG1（+），CD117（+），CD34（+），SMA（ +），Desmin（ +），S-100（ +），Ki67（3%+）	(duodenum) gastrointestinal stromal tumor.very low risk categories。	laparoscopic	R0	no recurrence or metastasis
14	case 14	male	60	Repeated left lower abdominal pain and discomfort for more than 1 year	There were multiple soft tissue density shadows in the pelvic cavity, but stromal tumors of gastrointestinal origin were not removed	： SMA（+），Desmin（-），S100（-），CD34（ +），CD117（+），DOG-1（+），CK（-），Vimentin（+），Ki67（1%+）。	(Pelvic mass) Spindle cell tumor, combined with clinical history and lesion, was considered to be a stromal tumor.low risk categories	laparoscopic	R0	no recurrence or metastasis
15	case 15	female	45	dull pain in the lower left abdomen for 3 days	Lesions of left middle and lower abdomen jejunum, with high possibility of malignancy, accompanied by incomplete small intestinal obstruction, without local perforation and wrapping, and multiple small lymph nodes adjacent to the mesenteric root	： DOG1（+），CD117（+），CD34（+），SMA（-），Desmin（-），S-100（-），Ki67（约1%+）	(Duodenum, part of jejunum and mass) consistent with gastrointestinal stromal tumor, multiple lesions.high risk categories。	Open surgery	R0	no recurrence or metastasis
16	case 16	male	62	Left lower abdomen distension pain for 40 hours	Part of the right part of the pelvic small intestine changes, considering the possibility of ileum tumor with intussusception	：DOG1（+），CD117（+），CD34（-），SMA（-），Desmin（-），S-100（-），Ki67（2%+）。	(small intestine tumor) gastrointestinal stromal tumor.low risk categories	Open surgery	R0	no recurrence or metastasis
17	case 17	female	61	Gastrointestinal bleeding for 1 day	A mass on the wall of the small intestine in the right middle abdomen was considered as a gastrointestinal stromal tumor	：DOG1（+），CD117（+），CD34（部分+），SMA（-），Desmin（-），S-100（-），Ki67（3%+）	Gastrointestinal stromal tumor (small bowel mass), high risk categories。	laparoscopic	R0	no recurrence or metastasis
18	case 18	female	60	Lower abdomen distension and discomfort for more than 1 year, aggravating with abdominal pain for 3 days	A large mass in the middle and lower abdominal cavity, thought to be of mesenchymal origin (possibly neurogenic), with an ill-defined local boundary with the adjacent small intestine and anterior abdominal wall	：①KIT (CD117):+；②CD34:-；③SMA:part+；④Desmin:-；⑤S-100:+ ；⑥DOG-1:+；⑦Ki67:5%。	(small intestinal stromal tumor) gastrointestinal stromal tumor, high risk.	Open surgery	R0	no recurrence or metastasis
19	case 19	male	47	Lower abdominal pain for 2 days	In the lower left abdominal cavity (slightly to the left of midline), benign or low-grade malignant tumors of mesentery of small intestine were considered. Isolated fibroma was more likely, and stromal tumor or desmoid fibroma was not completely excluded	：DOG1（+），CD117（+），CD34（-），SMA（part+），Desmin（-），S-100（-），Ki67（3%+）	Gastrointestinal stromal tumor (small bowel mass), high risk.	laparoscopic	R0	no recurrence or metastasis
20	case 20	male	49	Pain in right groin area and liver area lasted for 2 days	Ileocecal intestinal wall thickening and soft tissue mass, considering malignant lesion, malignant stromal tumor is more likely;Multiple nodules were observed in the abdominal intermesentery, medial ascending colon and bilateral iliac fossa, and metastasis was considered.	： ①CD117（+）；②CD34（-）；③SMA（-）；④DOG-1（+）；⑤S-100（-）；⑥Ki67（局灶35%）；⑦Desmin（-）	(small intestine tumor) gastrointestinal stromal tumor, risk grade: high.	laparoscopic	R0	no recurrence or metastasis
21	case 21	female	56	Left upper abdomen pain and discomfort for more than 3 years, aggravated for 1 week	There was a huge mass in the upper left abdominal cavity, which was considered to be a malignant stromal tumor, and the boundary between it and the gastric wall was not clear.There were multiple small lymph nodes near the lesser curvature of the stomach and retroperitoneum.	：DOG1（+），CD117（+），CD34（+），SMA（part+），Desmin（-），S-100（-），Ki67（8%+）	(Retroperitoneal tumor + proximal stomach + pancreatic body tail + spleen + part of colon) gastrointestinal stromal tumor.High risk categories.	Open surgery	R0	no recurrence or metastasis
22	case 22	female	93	Accidental finding	There was a huge mass in the left abdominal cavity, and the boundary between the upper edge and the bottom of the stomach was not clear. It was considered to be from the stomach, and the possibility of mesenchymal tumor was high. The boundary between the posterior edge of the mass and pancreas and splenic vein was not clear	：DOG1（+），CD117（部分+），CD34（+），SMA（-），Desmin（-），S-100（-），Ki67（5%+），SDHB（+）	(Abdominal tumor) gastrointestinal stromal tumor.high risk categories	Open surgery	R0	no recurrence or metastasis
23	case 23	male	48	Bleeding after repeated defecation for more than 5 years	The muscular layer of the left anterior wall of the lower rectum is circular, which is likely to be considered as a stromal tumor	：DOG1（+），CD117（+），CD34（+），SMA（-），Desmin（-），S-100（-），Ki67（5%+）	Gastrointestinal stromal tumor (rectum), medium risk	Endoscopic submucosal dissection（ESD）		no recurrence or metastasis
24	case 24	male	57	Abdominal pain 6 days	A large curved mass in the fundus of the stomach, consistent with a malignant stromal tumor, invaded the spleen and had an ill-defined boundary with the tail of the pancreas.Adjacent peritoneum is thickened. Note peritoneal metastasis	： ①CD117（+）；②CD34（+）；③DOG-1（+）；④SMA（-）；⑤S-100（-）；⑥Ki67（30％）；⑦Desmin（-）；⑧CK（-）	(Partial stomach + pancreatic body tail + left hepatic lobe + spleen) Gastrointestinal stromal tumor, high risk categories	laparoscopic	R0	recurrence
25	case 25	female	56	Repeated epigastric ruffians full of discomfort for more than 2 months	A mass on the posterior wall of the gastric body may be submucosal lesions, fibroids, or stromal tumors	：DOG1（+），CD117（+），CD34（+），Desmin（-），S-100（-），Caldesmon（-），Ki67（2%+）	(Gastric body) gastrointestinal stromal tumor.low risk categories	Endoscopic submucosal dissection（ESD）	R1	no recurrence or metastasis
26	case 26	female	36	Accidental finding	Submucosal occupation of the posterior wall of the fundus of the stomach is considered as a possibility of stromal tumor	： ①CD117（+）；②CD34（+）；③SMA（-）；④DOG-1（+）；⑤S-100（-）；⑥Ki67（5%+）；⑦Desmin（-）	Gastrointestinal stromal tumor (fundus), very low risk categories	Endoscopic submucosal dissection（ESD）		no recurrence or metastasis
27	case 27	male	67	Accidental finding	There was a large mass in the greater curvature of the gastric fundus with local small ulcerations. Stromal tumors were considered and malignant lesions were noted. The boundary with the inner margin of the spleen was not clear	：①CD117（+）；②CD34（+）；③DOG-1（+）；④Desmin（-）；⑤S-100（-）；⑥SMA（-）；⑦Ki67（局灶5％）	(Gastric body) gastrointestinal stromal tumor.very low risk categories	laparoscopic	R0	no recurrence or metastasis
28	case 28	male	70	Repeated dull pain in epigastric region for more than 1 month, and gastric space occupying lesions were found for 5 days	Gastric fundus submucosal or subserous nodules with calcification, considering the possibility of benign lesions	：DOG1（+），CD117（+），CD34（+），SMA（ +），Desmin（ +），S-100（-），Ki67（2%+）	Gastrointestinal stromal tumor (fundus tumor), very low risk categories	laparoscopic	R0	no recurrence or metastasis
29	case 29	female	56	Abdominal pain 12 days	Small submucosal nodules in the large curvature of the fundus of the stomach. Submucosal lesions, stromal tumor or leiomyoma are considered as a possibility	： ①CD117（+）；②CD34（+）；③SMA（-）；④DOG-1（+）；⑤S-100（-）；⑥Ki67（5％+）；⑦Desmin（-）	(Fundus mass) gastrointestinal stromal tumor.very low risk categories	Endoscopic submucosal dissection（ESD）	R0	no recurrence or metastasis
30	case 30	male	38	Abdominal pain more than 7 months ago	Small nodules in the posterior fundus of the stomach, combined with clinical considerations, stromal tumor or leiomyoma may be considered	：DOG1（+），CD117（+），CD34（+），SMA（+），Desmin（+），S-100（part+），Ki67（5%+）	(Fundus mass) gastrointestinal stromal tumor.very low risk categories	Endoscopic submucosal dissection（ESD）	R0	no recurrence or metastasis
31	case 31	male	60	The liver and stomach space occupying lesion was found for more than 1 month, and the left upper abdomen had a dull pain for 1 week	The space occupying lesion in the hepato-gastric space is unclear with the left outer lobe of the liver and the serosal surface of the stomach. Considering the possibility of mesenchymal tissue originating tumor and ligamentous fibroma, it is necessary to distinguish it from gastric extraneous stromal tumor	：DOG1（+），CD117（+），CD34（+），SMA（part+），Desmin（-），S-100（-），Ki67（8%+）；	(Tumors of the anterior stomach wall) Gastrointestinal stromal tumors, Intermediate risk categories.	laparoscopic	R0	no recurrence or metastasis
32	case 32	male	31	Abdominal pain 1 day	Gastric body small curve side outside stomach soft tissue booth, gastric stromal tumor?Neurogenic tumor?	CD117（+），CD34（+），DOG-1（+），Vimentin（+），SMA（-），S-100（-），Desmin（-），GFAP（-），EMA（-），Ki67（1%+）。	(intraperitoneal) Spindle cell mesenchymal tumor, conforming to mesenchymal tumor, Intermediate risk categories.	laparoscopic	R0	no recurrence or metastasis
33	case 33	male	69	Abdominal pain for 1 week	The possibility of mesenchymal tumor is large, leiomyoma is not completely excluded	D117（+），CD34（+），SMA（-），Desmin（-），S-100（-），Dog1（+），SDHB（：+），Ki-67（2%+）。	Fundal stromal tumor, low risk categories.	laparoscopic	R0	no recurrence or metastasis
34	case 34	female	47	Recurrent epigastric pain lasted for more than half a year and was aggravated for 1 week	Considering the possibility of gastric fundus submucosal gastrointestinal stromal tumor	CD117（+），CD34（+），SMA（-），Desmin（-），S-100（-），Dog1（+），，Ki-67（3%+）	Fundal stromal tumor, low risk categories.	Endoscopic submucosal dissection（ESD）	R0	no recurrence or metastasis
