# Supplementary material for: Clinicopathological characteristics and prognosis of gastrointestinal stromal tumors containing air-fluid levels
Source: PLoS One. 2021 Dec 17;16(12):e0261566. doi: 10.1371/journal.pone.0261566 (PMC8682903; doi:10.1371/journal.pone.0261566)
Supplement: S2 Data — (XLSX) [file pone.0261566.s009.xlsx]

## Sheet: Sheet1
number	case	gender	year	symptom	imaging diagnosis	Immunohistochemistry	pathological diagnosis	Management	Surgery cut edge（RO，R1,R,RX）	follow-up
1	case 1	60	male	Repeated abdominal pain for 1 months	Bladder - rectum space occupying, considering mesenchymal tissue origin tumor, gastrointestinal extraneous stromal tumor is more likely, with part of the small intestine, rectum anterior wall boundary is not clear	①CD117（+）；②CD34（-）；③SMA（-）；④DOG-1（+）；⑤S-100（-）；⑥Ki67（3%）；⑦Desmin（-），CK（-）。	(Pelvic mass + part of rectum + part of small intestine) gastrointestinal stromal tumor, high risk	Open surgery	R0	no recurrence or metastasis
2	case 2	57	male	Gastrointestinal bleeding for a months	A mass on the right lateral side of the duodenum in the middle abdomen was considered as a malignant neoplastic lesion without excluding the duodenal origin. The lesion involved the right prerenal fascia, and multiple enlarged lymph nodes around the lesion and retroperitoneum without excluding metastasis	DOG1（+），CD117（+），CD34（+），SMA（-），Desmin（-），S-100（-），Ki67（2%+）	Small intestine: gastrointestinal stromal tumor,Intermediate risk	Laparoscopy	R0	no recurrence or metastasis
3	case 3	81	male	anemia	The lesser curvature of the stomach was occupied, and the possibility of gastrointestinal stromal tumor was considered, with multiple small lymph nodes around the stomach and retroperitoneum	DOG1（+），CD117（+），CD34（+），SMA（part +），Desmin（-），S-100（+），Ki67（8%+）	Gastrointestinal stromal tumor (stomach tumor); Risk rating: high.	Open surgery	R1	no recurrence or metastasis
4	case 4	40	male	Accidental finding	A large mass at the left lateral wall of the horizontal part of the duodenum to the proximal jejunum, consistent with stromal tumor change, involving peritoneum and omentum, multiple lymph nodes in the abdominal cavity and retroperitoneum.Hepatic S5 metastases.	①CD117（+）；②CD34（+）；③SMA（-）；④DOG-1（+）；⑤S-100（-）；⑥Ki67（part 15％）；⑦Desmin（-）	(Duodenal jejunal mass + left colon) gastrointestinal stromal tumor,low risk	Open surgery	R0	Tumor metastases were found at the 3-and-half-year
5	case 5	65	male	Repeated abdominal pain accompanied by fever for 1 month	Mixed density mass in the middle and lower abdomen, malignant tumor from abdominal cavity was considered, and malignant stromal tumor combined with infection was possible.Further enhancement of the examination is recommended	DOG1（+），CD117（+），CD34（+），SMA（part +），Desmin（-），S-100（-），Ki67（8%+）	(small intestinal stromal tumor) conforms to gastrointestinal stromal tumor,high risk	Open surgery	R0	no recurrence or metastasis
6	case 6	71	male	Right anterolateral anal mass was found more than 2 years ago, and more than 1 year ago began to sit when the mass pain.	A soft tissue mass from the left part of the pelvic floor to the lower part of the pelvic floor and around the posterior urethra is considered neoplastic, involving the terminal rectum, anal canal, and the posterior urethra	①CD117（+）；②CD34（+）；③SMA（-）；④DOG-1（+）；⑤S-100（+）；⑥Ki67（part 3％）；⑦Desmin（-）	Gastrointestinal stromal tumor (pelvic mass), high risk.	Open surgery	Rx	refused postoperative treatment with IM and had a recurrence after two and a half years
7	case 7	47	male	Recurrent epigastric pain for 3 years.	Gastric fundus soft tissue mass, not excluding malignant, recommended gastroscopic biopsy	DOG1（+），CD117（+），CD34（+），SMA（-），Desmin（part +），S-100（-），Ki67（约5%+）	(gastric mass) spindle cell tumor, combined with immunohistochemistry, consistent with gastrointestinal stromal tumor.Risk rating: low risk.	Open surgery	R0	no recurrence or metastasis
8	case 8	80	female	Gastrointestinal bleeding for a day	The promiscuous density mass in the fundus of the stomach is considered as benign neoplastic lesions and stromal tumors are more likely, not excluding leiomyoma	DOG1（+），CD117（+），CD34（+），SMA（-），Desmin（-），S-100（-），Ki67（5%+）	(Gastric mass) gastrointestinal stromal tumor, intermediate risk.	Open surgery	R0	no recurrence or metastasis
9	case 9	69	female	Gastrointestinal bleeding for two days	Fundus-gastric submucosal mass of gastric wall of lesser curvature of gastric body. Benign lesions were considered and stromal tumors were considered	DOG1（+），CD117（+），CD34（+），SMA（-），Desmin（+），S-100（-），Ki67（5%+）	(Gastric mass) gastrointestinal stromal tumor, intermediate risk.	Open surgery	R0	no recurrence or metastasis
10	case 10	70	female	Accidental finding	The gastric fundus was occupied. Considering the possibility of necrosis associated with stromal tumor, the serosal surface of the gastric wall was lightened accordingly	DOG1（+），CD117（+），CD34（+），SMA（-），Desmin（part +），S-100（-），Ki67（约4%+）	(Gastric mass) spindle cell tumor, considered gastrointestinal stromal tumor,high risk	Open surgery	R0	no recurrence or metastasis
11	case 11	57	male	Epigastric pain, acid reflux, no vomiting, fever with a maximum temperature of 38.2°C occurred 6 days ago without obvious inducement	The large curved soft tissue mass in the fundus of the stomach was considered as a malignant tumor, malignant stromal tumor was not removed, and the tail of the pancreas was involved.There were multiple lymph nodes with partial enlargement in the surrounding and left diaphragmatic Angle area.Small retroperitoneal lymph nodes, a small amount of peritoneal fluid	①CD117（+）；②CD34（+）；③DOG-1（+）；④SMA（-）；⑤S-100（-）；⑥Ki67（30％）；⑦Desmin（-）；⑧CK（-）	(Gastric mass) Gastrointestinal stromal tumor, high risk	Open surgery	R0	no recurrence or metastasis
12	case 12	59	female	Accidental finding	There is a mass in the right middle abdomen. Malignant neoplastic lesions are considered, and stromal tumors are more likely.The mass communicated with the distal ileal lumen;There are multiple peripherally enlarged lymph nodes	DOG1（+），CD117（+），CD34（+），SMA（-），Desmin（part +），S-100（-），Ki67（5%+）	(right colon + part of small intestine) gastrointestinal stromal tumor. High risk.	Open surgery	R0	no recurrence or metastasis
13	case 13	54	female	Abdominal distension and abdominal pain lasted for more than 3 months and aggravated for 1 week	The large soft tissue image of the left middle abdomen was considered to be a malignant mesenchymal tumor of the intestine, and the boundary between the mass and the pancreatic body tail, the left renal capsule, and the superior mesenteric artery was not clear.There are multiple metastases in the liver	DOG1（+），CD117（+），CD34（+），Caldesmon（-），Desmin（-），S-100（-），Ki67（10%+），STAT6（-），CK（-），SOX10（-），ERG（-）。	(Puncture tissue of abdominal mass) hyperplasia of spindle cells was observed under microscope, and the cell atypia was not obvious. Combined with immunohistochemical results, the patient was diagnosed as gastrointestinal stromal tumor.High risk.	Laparoscopic biopsy		No metastases were found at the 2-year follow-up
14	case 14	34	female	Repeated abdominal pain	1.Duodenal space occupying lesions, stromal tumor is considered as a possibility	D34（+），CD117（+），Ki67(5%)，Desmin（-），SMA（-），DOG-1（-），S-100（-）	Gastric stromal tumor involving duodenum,intermediate risk	Laparoscopic biopsy		no recurrence or metastasis
15	case 15	75	male	abdominal distension	Intraperitoneal space-occupying lesions, nature undetermined, neoplastic lesions considered :① No functional endocrine tumor of the pancreas?② Gastrointestinal stromal tumor?③ Lymphoma?Needle biopsy is recommended.	CD34（+），CD117（+），Vim（+），CD138（-），CD99（-），CK（-），Desmin（-），SMA（-），MC（-），S-100（-）	Duodenal stromal tumor with involvement of the surrounding gastrointestinal tract,high risk	Open surgery	R0	death for acute gastrointestinal bleeding 6 months later
16	case 16	50	male	Accidental finding	In the fourth group, there was a huge space occupation in the intestinal space, and the nature was considered as gastrointestinal stromal tumor with necrosis and communication with the intestinal lumen. Please refer to the clinical practice.	Vimentin（+），CD117（+），CD34（-），DOG-1（+），SMA（+），EMA（+），CK(PAN)（-），Desmin（-），S-100（-），Ki67（20%+）	High risk stromal tumor of ileal origin	Open surgery	R0	no recurrence or metastasis
17	case 17	39	male	Accidental finding	1. Gastric wall space occupying lesions, malignant lesions should be considered: gastric cancer is most likely, stromal tumor and lymphoma are not excluded, and biopsy is recommended.	CD34（+），CD117（+），Dog-1（+），S-100（-），Desmin（-），Ki-67（15%）	Stromal tumor of gastric origin, high risk	Open surgery	R0	no recurrence or metastasis
